# Supplementary material for: Identification of African Swine Fever Virus Transcription within Peripheral Blood Mononuclear Cells of Acutely Infected Pigs
Source: Viruses. 2021 Nov 22;13(11):2333. doi: 10.3390/v13112333 (PMC8623482; doi:10.3390/v13112333)
Supplement: Supplementary file 1 [file viruses-13-02333-s001.zip]

Archive with 2 entries (2 files):
- OlesenetalASFVtotalreadsSupplementaryTable S1final.xlsx
- OlesenetalASFVtranscriptsSupplementaryTable S2word.pdf
