# Supplementary material for: Identification of African Swine Fever Virus Transcription within Peripheral Blood Mononuclear Cells of Acutely Infected Pigs
Source: Viruses. 2021 Nov 22;13(11):2333. doi: 10.3390/v13112333 (PMC8623482; doi:10.3390/v13112333)
Supplement: Supplementary file 1 [file viruses-13-02333-s001.zip › OlesenetalASFVtotalreadsSupplementaryTable S1final.xlsx]

## Sheet: Sheet1
Anotation Name	Start	End	Pig9-0dpi	Pig10-0dpi	Pig11-0dpi	Pig12-0dpi	Pig9-3dpi	Pig10-3dpi	Pig11-3dpi	Pig12-3dpi	Pig9-6dpi	Pig10-6dpi	Pig11-6dpi	Pig12-6dpi	Mean(6 dpi)
DP60R	416	580	0	0	0	0	0	1	0	1	1009	1723	2405	2672	1952.25
ASFV G ACD 01990	701	847	0	0	0	0	0	1	0	1	445	259	1284	1245	808.25
MGF 360-1La	1812	2645	0	0	0	0	0	4	2	0	3660	3262	8625	9184	6182.75
MGF 360-1Lb	2573	2893	0	0	0	0	0	0	3	1	1351	1226	2857	3445	2219.75
MGF 360-2L	2979	4067	0	0	0	0	0	1	2	0	927	958	2387	2137	1602.25
KP177R	4208	4741	0	0	0	0	0	0	0	0	261	297	611	572	435.25
L83L	4878	5123	0	0	0	0	0	1	6	9	4889	2485	11244	10874	7373
L60L	5224	5382	0	0	0	0	0	1	1	1	191	154	467	473	321.25
MGF 360-3L	5541	6611	0	0	0	0	0	1	0	1	888	976	2037	2066	1491.75
MGF 110-1L	7004	7648	0	0	0	0	0	1	0	3	2314	2063	4803	4820	3500
ASFV G ACD 00090	7647	7760	0	0	0	0	0	0	0	0	107	150	229	236	180.5
MGF 110-2L	7828	8142	0	0	0	0	0	2	4	3	5613	6158	10665	11552	8497
MGF 110-3L	8239	8613	0	0	0	0	0	8	11	10	16201	22633	35842	34045	27180.2
ASFV G ACD 00120	8724	8948	0	0	0	0	0	0	0	1	179	261	428	393	315.25
MGF 110-4L	8927	9301	0	0	0	0	0	3	7	7	7234	8348	17702	14996	12070
MGF 110-5L-6L	9490	10107	0	0	0	0	0	10	16	17	18740	20840	42820	46048	32112
MGF 110-7L	10314	10727	0	0	0	0	0	10	23	9	20780	20790	43090	42632	31823
285L	11042	11326	0	0	0	0	0	9	6	16	17175	14716	34762	32868	24880.2
MGF 110-8L	11455	11838	0	0	0	0	0	3	2	6	5966	5235	12298	10012	8377.75
MGF 100-1R	12056	12430	0	0	0	0	0	1	1	8	2744	2284	6554	7086	4667
ASFV G ACD 00190	12456	12581	0	0	0	0	0	3	2	0	81	122	265	276	186
MGF 110-9L	12590	13462	0	0	0	0	0	1	1	1	2513	2252	5538	5975	4069.5
ASFV G ACD 00210	13461	13652	0	0	0	0	0	0	0	0	18	17	29	51	28.75
MGF 110-10-L - MGF110-14L fusion	13753	14571	0	0	0	0	0	2	4	3	4635	4357	11903	11896	8197.75
ASFV G ACD 00240	14570	14680	0	0	0	0	0	0	0	0	13	11	26	40	22.5
MGF 110-12L	14761	15120	0	0	0	0	0	0	1	0	324	469	1091	1035	729.75
MGF 110-13La	15206	15553	0	0	0	0	0	2	4	3	1660	1873	3701	3540	2693.5
MGF 110-13Lb	15663	16031	0	0	0	0	0	2	0	0	1022	1034	1976	2244	1569
ASFV G ACD 00270	16056	16169	0	0	0	0	0	1	0	0	128	195	415	372	277.5
MGF 360-4L	16212	17375	0	0	0	0	0	7	9	7	6901	5955	16396	15383	11158.8
poly G region	17624	17632	0	0	0	0	0	6	4	7	12163	4918	25441	18212	15183.5
ASFV G ACD 00300	17929	18045	0	0	0	0	0	1	0	0	1433	2664	3430	2483	2502.5
MGF 360-6L	18189	19316	0	0	0	0	0	6	6	3	5614	5453	12667	13126	9215
hypothetical	19411	19506	0	0	0	0	0	0	1	5	1859	792	3207	2537	2098.75
ASFV G ACD 00320	19544	19669	0	0	0	0	0	6	1	4	2220	3393	4428	3369	3352.5
ASFV G ACD 00330	19857	19970	0	0	0	0	0	5	4	6	5406	3403	13160	9778	7936.75
ASFV G ACD 00350	19967	20098	0	0	0	0	0	1	0	1	695	1551	1657	1180	1270.75
ASFV G ACD 00360	20169	20285	0	0	0	0	0	0	0	0	14	14	56	48	33
X69R	20197	20406	0	0	0	0	0	0	0	0	200	252	450	394	324
MGF 300-1L	20704	21510	0	0	0	0	0	5	2	2	4033	3420	9073	8192	6179.5
MGF 300-2R	22336	22818	0	0	0	0	0	3	1	2	1765	2135	4486	4781	3291.75
MGF 300-4L	22908	23900	0	0	0	0	0	5	1	5	4887	4148	9653	9765	7113.25
MGF 360-8L	24014	24973	0	0	0	0	0	2	1	2	2775	3295	6508	7404	4995.5
MGF 360-9L	25135	26187	0	0	0	0	0	5	3	6	4113	4704	9828	10759	7351
MGF 360-10L	26373	27410	0	0	0	0	0	4	0	2	1994	2307	4221	4885	3351.75
MGF 360-11L	27438	28499	0	0	0	0	0	0	0	2	1276	1442	2701	3074	2123.25
MGF 505-1R	28707	30302	0	0	0	0	0	4	6	6	7665	7940	15855	18615	12518.8
MGF 360-12L	30355	31407	0	0	0	0	0	3	0	6	3242	4389	7185	7947	5690.75
MGF 360-13L	31568	32629	0	0	0	0	0	0	0	3	1879	1799	3716	3934	2832
MGF 360-14L	32814	33887	0	0	0	0	0	4	3	3	3606	2955	6711	6711	4995.75
MGF 505-2R	34093	35673	0	0	0	0	0	0	0	0	66	100	197	155	129.5
MGF 505-3R	35760	36602	0	0	0	0	0	12	7	12	13836	11627	25567	30317	20336.8
ASFV G ACD 00520	36680	36802	0	0	0	0	0	1	2	1	438	685	863	880	716.5
MGF 505-4R	36770	38290	0	0	0	0	0	3	2	7	3777	2808	7276	7898	5439.75
MGF 505-5R	38319	39815	0	0	0	0	0	7	7	2	3413	2869	7602	8495	5594.75
MGF 505-6R	40016	41593	0	0	0	0	0	2	2	3	4345	4373	9321	8591	6657.5
MGF 505-7R	41723	43306	0	0	0	0	0	2	2	3	2577	2508	5389	5649	4030.75
MGF 505-9R	43610	45130	0	0	0	0	0	1	4	1	1594	1665	3280	3795	2583.5
MGF 505-10R	45542	47170	0	0	0	0	0	3	2	1	2727	3429	6605	7768	5132.25
A224L	47287	47961	0	0	0	0	0	3	2	11	6062	6882	14263	15479	10671.5
ASFV G ACD 00600	48000	48152	0	0	0	0	0	4	7	6	9902	7709	22675	22563	15712.2
A104R	48322	48636	0	0	0	0	0	7	6	9	5718	5519	13901	13286	9606
A240L	48633	49343	0	0	0	0	0	16	8	13	18353	15318	41882	45882	30358.8
A118R	49255	49437	0	0	0	0	0	1	0	0	147	222	708	365	360.5
A151R	49652	50107	0	0	0	0	0	35	30	43	45198	45603	96565	89945	69327.8
MGF 360-15R	50346	51215	0	0	0	0	0	15	13	20	24275	23647	47350	49844	36279
hypothetical	51233	51337	0	0	0	0	0	0	0	0	457	475	1119	1265	829
A238L	51451	52140	0	0	0	0	0	3	1	1	2876	2883	5994	7678	4857.75
A859L	52181	54757	0	0	0	0	0	4	2	4	3306	3446	7615	7438	5451.25
A179L	54759	55298	0	0	0	0	0	1	2	0	1741	1590	3782	3704	2704.25
A137R	55531	55944	0	0	0	0	0	0	0	1	358	634	1013	937	735.5
F317L	55977	56930	0	0	0	0	0	0	0	1	461	569	1241	1079	837.5
F334L	56956	57960	0	0	0	0	0	19	17	17	17153	17920	38103	39044	28055
F778R	57981	60317	0	0	0	0	0	1	1	7	8313	10785	18239	20150	14371.8
F165R	60350	60847	0	0	0	0	0	0	0	0	149	562	396	448	388.75
F1055L	60834	63980	0	0	0	0	0	9	7	6	5930	7339	12302	14502	10018.2
K205R	64174	64791	0	0	0	0	0	15	15	35	29906	34834	64872	65805	48854.2
K78R	64880	65116	0	0	0	0	0	0	2	1	471	558	1041	1173	810.75
K196R	65113	65703	0	0	0	0	0	5	6	9	9812	14044	22163	22183	17050.5
K145R	65719	66156	0	0	0	0	0	3	4	7	3900	4161	9278	8671	6502.5
K421R	66190	67458	0	0	0	0	0	3	3	0	322	532	878	1067	699.75
EP1242L	67499	71227	0	0	0	0	0	0	2	2	2606	3709	5964	7352	4907.75
EP84R	71306	71560	0	0	0	0	0	0	0	0	7	13	13	26	14.75
EP424R	71596	72852	0	0	0	0	0	0	1	5	3121	4365	6369	6939	5198.5
EP152R	73347	73805	0	0	0	0	0	2	0	5	4811	3765	9075	8246	6474.25
EP153R	73808	74284	0	0	0	0	0	2	2	1	77	38	139	129	95.75
EP402R	74354	75436	0	0	0	0	0	2	0	1	502	646	1134	1177	864.75
EP364R	75506	76615	0	0	0	0	0	0	0	2	779	878	2008	2009	1418.5
M1249L	76679	80428	0	0	0	0	0	0	1	0	170	251	492	487	350
M448R	80468	81814	0	0	0	0	0	4	8	6	6064	9281	13075	14788	10802
C129R	81901	82290	0	0	0	0	0	2	2	4	2096	2614	4956	4508	3543.5
C84L	82348	82578	0	0	0	0	0	1	1	0	270	508	614	538	482.5
C717R	83072	85225	0	0	0	0	0	1	1	0	400	639	1138	1065	810.5
C122R	85212	85529	0	0	0	0	0	1	2	2	3004	4190	5806	5555	4638.75
C257L	85942	86715	0	0	0	0	0	3	0	2	2379	2612	5599	5212	3950.5
C475L	86694	88121	0	0	0	0	0	0	0	0	388	648	1125	1563	931
C315R	88174	89121	0	0	0	0	0	1	2	1	2800	3580	5787	5618	4446.25
C147L	89189	89632	0	0	0	0	0	0	1	4	1356	1333	2795	2737	2055.25
C62L	89792	89980	0	0	0	0	0	0	0	0	221	310	438	496	366.25
C962R	90062	92950	0	0	0	0	0	0	1	1	354	632	1064	1230	820
ASFV G ACD 01020	92901	93059	0	0	0	0	0	0	0	0	47	37	140	88	78
B962L	93088	95976	0	0	0	0	0	0	0	1	335	447	872	833	621.75
B119L	95936	96295	0	0	0	0	0	0	0	0	38	39	75	109	65.25
B318L	96276	97232	0	0	0	0	0	0	0	0	51	69	152	182	113.5
B438L	97199	98515	0	0	0	0	0	1	0	0	138	173	321	404	259
B169L	98528	99022	0	0	0	0	0	0	0	0	158	178	394	370	275
B475L	99039	100466	0	0	0	0	0	1	1	0	325	365	1025	916	657.75
B354L	100601	101665	0	0	0	0	0	8	7	8	5627	8618	20637	12709	11897.8
B602L	101676	103268	0	0	0	0	0	6	4	13	5962	10164	21790	15144	13265
B385R	103323	104480	0	0	0	0	0	1	0	2	337	477	1246	987	761.75
B646L	104577	106517	0	0	0	0	0	2	1	0	532	795	1441	1546	1078.5
B125R	106557	106934	0	0	0	0	0	1	0	0	167	137	480	314	274.5
B117L	106907	107254	0	0	0	0	0	0	0	0	66	81	196	165	127
B407L	107261	108499	0	0	0	0	0	1	0	0	52	119	189	185	136.25
B175L	108527	109054	0	0	0	0	0	0	0	0	28	47	82	100	64.25
B263R	109101	109892	0	0	0	0	0	1	0	0	1264	1474	2601	2767	2026.5
B66L	109889	110089	0	0	0	0	0	1	1	0	306	363	749	683	525.25
G1340L	110095	114117	0	0	0	0	0	0	0	0	441	678	1230	1218	891.75
G1211R	114158	117778	0	0	0	0	0	8	10	4	6221	9649	14056	17758	11921
CP123L	117775	118143	0	0	0	0	0	1	0	0	242	421	707	613	495.75
CP2475L	118249	125679	0	0	0	0	0	1	3	5	1900	2936	5159	6631	4156.5
CP204L	125783	126367	0	0	0	0	0	34	41	69	59137	50204	128247	133890	92869.5
CP530R	126398	127990	0	0	0	0	0	0	0	0	173	300	619	691	445.75
CP80R	127993	128235	0	0	0	0	0	0	0	1	741	782	1324	1170	1004.25
CP312R	128277	129200	0	0	0	0	0	35	43	52	66398	78462	138910	144010	106945
O174L	129221	129745	0	0	0	0	0	5	2	2	2825	7944	6608	6347	5931
O61R	129795	129980	0	0	0	0	0	0	0	0	60	126	197	177	140
NP1450L	130060	134442	0	0	0	0	0	2	3	4	3801	5736	8910	10390	7209.25
NP419L	134495	135754	0	0	0	0	0	3	6	7	7225	10573	16951	18501	13312.5
NP868R	135819	138425	0	0	0	0	0	4	2	7	4491	5571	9937	11289	7822
D205R	138482	139234	0	0	0	0	0	6	3	7	6916	6666	13774	14853	10552.2
D129L	139414	139803	0	0	0	0	0	0	1	0	397	570	1137	1043	786.75
DP79L	139876	140115	0	0	0	0	0	3	1	0	935	776	2459	2275	1611.25
D339L	140184	141203	0	0	0	0	0	5	7	2	6052	8041	13848	14994	10733.8
D1133L	141335	144736	0	0	0	0	0	0	0	0	217	320	661	753	487.75
D117L	144967	145320	0	0	0	0	0	0	0	0	119	196	335	331	245.25
D205R	145377	145994	0	0	0	0	0	3	2	2	3128	4110	7189	6422	5212.25
D345L	146021	147058	0	0	0	0	0	3	4	7	6383	8182	14933	13507	10751.2
S183L	147058	147609	0	0	0	0	0	0	0	0	18	44	55	76	48.25
S273R	147670	148491	0	0	0	0	0	1	0	0	20	37	70	89	54
P1192R	148526	152104	0	0	0	0	0	1	3	8	4164	5980	9243	10343	7432.5
H359L	152136	153215	0	0	0	0	0	5	0	6	7774	10712	17021	15650	12789.2
H171R	153250	153765	0	0	0	0	0	0	0	0	100	117	264	245	181.5
H124R	153805	154179	0	0	0	0	0	3	0	1	161	183	369	400	278.25
H339R	154202	155221	0	0	0	0	0	6	6	3	5139	9656	15539	14144	11119.5
H108R	155233	155559	0	0	0	0	0	1	0	2	645	615	1719	1852	1207.75
H233R	155519	156220	0	0	0	0	0	0	0	1	1160	1750	3240	3602	2438
H240R	156335	157060	0	0	0	0	0	1	1	1	656	1074	1866	2512	1527
R298L	157053	157949	0	0	0	0	0	1	0	0	470	531	1216	1629	961.5
Q706L	157924	160044	0	0	0	0	0	2	0	0	408	477	1029	1185	774.75
QP509L	160002	161531	0	0	0	0	0	0	0	1	583	869	1684	1531	1166.75
QP383R	161521	162672	0	0	0	0	0	0	0	0	161	218	407	335	280.25
E184L	162620	163174	0	0	0	0	0	0	1	0	217	189	501	467	343.5
E183L	163218	163772	0	0	0	0	0	0	0	0	28	46	84	69	56.75
E423R	163803	165074	0	0	0	0	0	0	0	2	93	126	240	285	186
E301R	165225	166130	0	0	0	0	0	0	0	0	34	74	146	159	103.25
E146L	166164	166604	0	0	0	0	0	0	0	0	25	45	69	56	48.75
E199L	166841	167440	0	0	0	0	0	0	0	0	226	183	458	441	327
E165R	167468	167965	0	0	0	0	0	15	14	17	17095	20759	40914	41374	30035.5
E248R	167988	168734	0	0	0	0	0	0	0	1	150	254	420	508	333
E120R	168776	169144	0	0	0	0	0	2	2	2	1019	1054	1950	1846	1467.25
EP296R	169174	170064	0	0	0	0	0	3	3	9	9177	10651	19486	20130	14861
E111R	170067	170402	0	0	0	0	0	6	0	5	3444	3576	7776	7374	5542.5
E66L	170485	170637	0	0	0	0	0	0	1	1	164	135	412	425	284
I267L	170641	171444	0	0	0	0	0	3	5	2	5349	6663	13206	16837	10513.8
I226R	171596	172276	0	0	0	0	0	0	0	3	187	530	542	454	428.25
I243L	172273	173004	0	0	0	0	0	5	0	3	4431	5240	10072	11459	7800.5
I73R	173088	173306	0	0	0	0	0	16	16	21	23887	24501	59167	54809	40591
I329L	173516	174505	0	0	0	0	0	2	0	2	3324	4573	9989	7939	6456.25
I215L	174794	175432	0	0	0	0	0	14	12	14	16341	14199	32361	32736	23909.2
I177L	175473	176006	0	0	0	0	0	0	0	0	266	311	748	612	484.25
I196L	175999	176607	0	0	0	0	0	1	0	1	240	382	1059	649	582.5
DP238L	176701	177417	0	0	0	0	0	5	9	10	8195	7572	18536	20096	13599.8
MGF 360-16R	177594	178652	0	0	0	0	0	5	2	7	2675	3471	5445	6173	4441
MGF 505-11L	178732	180360	0	0	0	0	0	2	5	3	3088	4399	7490	9585	6140.5
MGF 100-1L	180479	180904	0	0	0	0	0	28	32	49	50566	30183	108077	98680	71876.5
MGF 100-3L	181269	181577	0	0	0	0	0	7	9	16	15716	18157	36029	42209	28027.8
I7L	181676	181984	0	0	0	0	0	1	0	3	1976	2498	4668	4324	3366.5
hypothetical	182044	182151	0	0	0	0	0	0	0	0	162	283	414	379	309.5
I8L	182198	182509	0	0	0	0	0	2	2	2	2564	2798	6692	6104	4539.5
ASFV G ACD 01870	182604	182741	0	0	0	0	0	0	0	0	20	12	85	66	45.75
I9R	182704	182994	0	0	0	0	0	3	5	7	2417	2400	5231	4779	3706.75
I10L	183070	183582	0	0	0	0	0	8	7	7	7571	6402	18845	16497	12328.8
L11L	183821	184102	0	0	0	0	0	3	0	0	75	79	233	204	147.75
MGF 360-18R	184332	185045	0	0	0	0	0	3	4	1	4484	5189	8552	8814	6759.75
DP71L	185028	185240	0	0	0	0	0	0	0	1	227	213	483	453	344
DP96R	185339	185629	0	0	0	0	0	14	15	8	12107	10550	27516	28141	19578.5
ASFV G ACD 01940	185929	186087	0	0	0	0	0	0	3	1	429	323	1013	1174	734.75
MGF 360-19Ra	186240	187049	0	0	0	0	0	2	3	4	5818	4735	11901	13070	8881
MGF 360-19Rb	187063	187332	0	0	0	0	0	3	0	2	1664	1090	3760	3683	2549.25
ASFV G ACD 01960	187401	187532	0	0	0	0	0	1	0	0	141	114	292	254	200.25
MGF 360-21R	187978	189048	0	0	0	0	0	4	5	3	3064	2718	7485	7986	5313.25
ASFV G ACD 01980	189037	189231	0	0	0	0	0	0	0	0	199	170	587	602	389.5
ASFV G ACD 01990	189738	189884	0	0	0	0	0	1	0	0	411	288	1310	1140	787.25
DP60R	190005	190169	0	0	0	0	0	1	0	0	978	1794	2450	2628	1962.5
										Average=	4506.33	4740.53	10030.5	10075.5
